# Supplementary material for: Depletion of the transcriptional coactivators megakaryoblastic leukaemia 1 and 2 abolishes hepatocellular carcinoma xenograft growth by inducing oncogene-induced senescence
Source: EMBO Mol Med. 2013 Jul 29;5(9):1367–82. doi: 10.1002/emmm.201202406 (PMC3799492; doi:10.1002/emmm.201202406)
Supplement: Supplementary file 3 [file emmm0005-1367-SD3.txt]

Supporting Information
Table of Content
1) Supporting Information Figure 1……………………………… page 2
2) StiIf ti Fi 2 2Supporting Information gure ……………………………….page
3) Supporting Information Figure 3……………………………….page 3
4) Supporting Information Figure 4……………………………….page 3
5) Supporting Information Figure 5 page 4 ……………………………….
6) Supporting Information Figure 6……………………………….page 4
7) Supporting Information Figure 7……………………………….page 4
8) Supporting Information Figure 8 page 5 ……………………………….
9) Supporting Information Figure 9……………………………….page 5
10) Supporting Information Figure 10……………………………...page 6S1
0.5
1.0
1.5
*
mRNA
express
ion
0.5
1.0
1.5
**
mRNA
express
ion
0.5
1.0
1.5
*mRNA
express
ion
0.5
1.0
1.5
mRNA
express
ion
0.0 HuH7
ctrl
MKL2 
HuH7 
MKL1/2 KD
0.0MKL2 HepG2
ctrl
HepG2
MKL1/2 KD
0.0MKL2 
m
HLF
ctrl
HLF 
MKL1/2 KD
0.0MKL2 
m
HuH6
ctrl
HuH6  
MKL1/2 KD
Supporting Information Figure 1. Total RNA was isolated from HuH7, HepG2, HLF
and HuH6 cells expressing control shRNA or MKL1/2 shRNA and mRNA levels were
measured by qRT-PCR. Values are mean ± SD of three independent experiments or two
independent experiments for the right graph; *p = 0.04; **p = 0.0013; *p = 0.015.
S2
1.0
1.5
2.0
mRNA
expres
sion
SMA
HSP90
0.0
0.5
**SM22 
m
HepG2
ctrl
HepG2 
MKL1/2 KD
f d / ll
HepG2
ctrl
HepG2 
MKL1/2 KD
Supporting Information Figure 2. Lysates o HepG2 an HepG2 MKL1 2KDce swere
immunoblotted with anti-SMA and anti-HSP90 antibodies. Relative SM22 mRNA
expression was determined by qRT-PCR. Values are mean ± SD (n=3); **p = 0.003.
2S3
HuH7 ctrl HuH7 ctrl
DAPIanti-active caspase-3
HuH7 MKL1/2 KD HH7MKL1/2KD
anti-active caspase-3
  
DAPI
HuH7MKL1/2KD
anti-active caspase-3
HuH7 + staurosporine
DAPI
HuH7 + staurosporine
Supporting Information Figure 3. HuH7 and HuH7 MKL1/2 KD cells were treated with
and without 1μM staurosporine for 16 hours and subjected to immunofluorescence analysis
with anti-active caspase-3 antibody and DAPI for nuclear counter staining.
S4
HuH6
MKL1/2 KD
ErkpT202/pY204
Erk
HuH6
ctrl
HLF
MKL1/2 KD
ErkpT202/pY204
Erk
HLF
ctrl
Supporting Information Figure 4. HuH6, HuH6 MKL1/2 KD, HLF and HLF MKL1/2
KD cells were immunoblotted with anti-ERKpT202/pY204 and total anti-ERK antibodies,
respectively.
3S5
p16Ink4a
HSP90
Rb
HuH7
ctrl
HuH7
MKL1/2
KD
HuH7
sip16
HuH7 
sip16
MKL1/2 KD
Supporting Information Figure 5. HuH7 cells were transfected with p16Ink4a siRNA
(50 nM) and after 24 hours transduced with control shRNA or MKL1/2 shRNA. At day 5
postinfection, cells were lysed and subjected to immunoblotting using anti-p16Ink4a,anti-
Rb and anti-HSP90 antibodies.
3
4
5
expres
sion
S6
0
1
2
CXCL10 mRNA
e
HuH6
ctrl
HuH6
MKL1/2 KD
Supporting Information Figure 6. Relative CXCL10 mRNA expression of HuH6 cells
expressing control shRNA or MKL1/2 shRNA was determined by qRT-PCR. Values are
mean ± SD (n=2).
p16Ink4a
phospho p53 Ser 15
ttl 53
S7
HSP90
tota  p53
HuH6
ctrl
HuH6
H-Ras V12
Supporting Information Figure 7. HuH6 cells were infected with pBabe H-Ras V12 or
pBabe control vector and at day 4 postinfection cells were immunoblotted with anti-
p16Ink4a, anti-p53 phospho serine 15, total anti-p53 and anti-HSP90 antibodies.
4S8
Neg. ctrl siMKL1
MKL1
HSP90
Neg. ctrl siMKL1+2
MKL1
MKL2
HSP90
Supporting Information Figure 8. HuH7 cells were transfected with either Neg. ctrl
siRNA, MKL1 siRNA or a combination of MKL1 and MKL2 siRNAs. After 48 hours,
lysates were immunoblotted with anti-MKL1, anti-MKL2 and anti-HSP90 antibodies.
1.0
1.5
pres
sion
S9
SMA
HSP90
Neg. ctrl siMKL1/2 siMKL1
0.0
0.5
***
SM22 mRNA
ex
p
Neg. ctrl siMKL1+2
SMA
HSP90
Neg. ctrl siMKL1+2
Supporting Information Figure 9. SM22 mRNA expression of HuH7 cells transfected
with Neg. ctrl siRNA or MKL1+2 siRNA was determined by qRT-PCR. Values are mean ±
SD (n=3); ***p < 0.0001. Lysates of HuH7 cells expressing Neg. ctrl siRNA, MKL1/2
siRNA, MKL1 siRNA or a combination of MKL1 and MKL2 siRNAs were
immunoblotted with anti-SMA and anti-HSP90 antibodies.
5Neg. ctrl siMKL1/2
S10
H&E
Gomori
Supporting Information Figure 10. H&E and Gomori stains of liver tissue from mice
treated with Neg. ctrl or MKL1/2 siRNA. Both conditions show regular murine liver
parenchyma.
6
